# Supplementary material for: Twenty-one-year report from the Danish Health Authority Expert Advisory Panel for review of treatment of 10 000 cancer patients
Source: Oncologist. 2025 May 8;30(5):oyaf059. doi: 10.1093/oncolo/oyaf059 (PMC12060716; doi:10.1093/oncolo/oyaf059)
Supplement: oyaf059_suppl_Supplementary_Datatabase [file oyaf059_suppl_supplementary_datatabase.xlsx]

## Sheet: Ark1
Year of report								2003	2004	2005	2006	2007	2008	2009	2010	2011	2012	2013	2014	2015	2016	2017	2018	2019	2020	2021	2022	2023
Number of new cases								310	440	798	934	939	1167	818	552	451	400	354	404	367	372	355	336	250	131	97	77	51
Number of cases reassessed								NA	NA	NA	98	191	312	249	160	79	72	61	41	33	41	25	23	19	11	9	<5	<5
Total number of cases								310	440	798	1032	1130	1479	1067	712	530	472	415	445	400	413	380	359	269	142	106	81	54
Number of cases of non-malignant diseases								NA	NA	0	NA	NA	NA	NA	NA	NA	NA	NA	<5	7	<5	<5	<5	<5	<5	<5	0	<5
Number of cases dismissed								NA	NA	NA	NA	NA	NA	NA	NA	NA	NA	NA	NA	NA	NA	NA	40	85	38	34	30	14
Females								142	204	412	458	433	549	433	298	216	244	195	NA	150	211	154	180	NA	75	58	49	22
Males								168	236	386	476	505	618	385	254	235	156	159	NA	217	159	174	175	NA	64	48	28	29
Applicants	Depts of oncology							213	340	725	820	799	1028	719	505	414	377	319	356	330	333	334	328	284	118	103	115	46
	Depts of hematology							NA	NA	NA	NA	NA	NA	NA	NA	NA	NA	NA	NA	NA	NA	NA	NA	NA	8	<5	NA	NA
	Other depts							97	100	73	114	140	139	99	47	37	23	35	48	37	37	21	27	6	<5	NA	6	7
Mean age of pts								NA	NA	NA	NA	NA	60	NA	NA	NA	NA	NA	NA	55	NA	59	NA	NA	60	59	55	59
Range of age of pts								16-84	11-90	4-89	NA	8-84	1-88	NA	NA	NA	NA	NA	NA	NA	NA	14-87	NA	NA	18-89	19-83	25-86	25-81
Primary tumor site	Lower GI tract							50	104	246	273	270	314	157	117	106	75	77	49	55	54	84	81	71	23	13	18	8
	Upper GI tract, pancreas, liver and bile duct							71	81	78	75	114	234	144	56	61	50	42	57	56	46	55	55	61	15	16	7	8
	Lung and pleura							56	90	265	312	80	97	119	63	55	59	56	57	73	109	45	40	25	17	17	7	5
	Female repr. Organs							28	27	38	33	61	101	100	73	50	63	37	35	32	39	33	33	49	19	<5	12	8
	Urinary tract and prostate							23	32	32	91	202	167	73	51	36	17	29	59	27	30	24	32	15	10	<5	8	8
	Head-and-neck							13	9	14	19	18	17	25	22	13	18	11	13	18	22	16	8	5	6	11	<5	<5
	Breast							10	23	38	37	34	54	66	58	42	37	30	37	56	47	32	23	21	10	6	11	<5
	CNS							NA	12	15	11	26	25	23	26	12	10	8	19	26	18	15	23	19	9	6	7	5
	Rare sites/other sites/more than one primay site							59	46	38	83	92	158	111	86	76	71	64	77	58	46	49	58	51	14	15	8	6
	Melanoma							NA	16	16	NA	41	NA	NA	NA	NA	NA	NA	NA	NA	NA	NA	NA	NA	NA	NA	NA	NA
	Neuroendokrine tumors							NA	NA	18	NA	NA	NA	NA	NA	NA	NA	NA	NA	NA	NA	NA	NA	NA	NA	NA	NA	NA
Type of panel advise	Treatment abroad	Total number of treatments abroad						45	127	35	32	34	51	8	<5	5	9	8	12	10	5	7	7	6	<5	<5	13	<5
		Experimental treatment abroad						NA	NA	33	30	32	48	7	<5	<5	<5	<5	9	<5	<5	<5	<5	<5	<5	<5	12	<5
		Clinical trial abroad						NA	NA	<5	<5	0	<5	0	<5	0	7	5	<5	6	<5	6	<5	<5	<5	<5	<5	0
		Specialized treatment abroad						NA	NA	0	0	<5	<5	<5	<5	<5	0	0	0	0	0	0	0	0	0	0	0	0
	Treatment in Danmark	Total number of treatments or workup in Denmark						95	134	494	702	597	796	462	258	164	127	92	84	145	225	216	246	232	106	112	59	32
		Total number of experimental or clinical trial treatment in Denmark						NA	NA	380	604	537	696	346	177	112	72	62	39	103	125	155	181	176	44	87	44	27
		Experimentel treatment in Denmark						NA	NA	380	601	486	521	129	NA	NA	NA	10	<5	36	72	81	100	129	38	59	27	20
		Clinical trial in Denmark						NA	NA	0	<5	51	175	217	NA	NA	NA	52	38	67	53	74	81	47	6	28	17	7
		SoC treatment or workup in Denmark						NA	NA	114	98	60	100	116	81	52	55	26	41	42	28	49	31	38	16	25	15	<5
	Other types of advise	Multiple advises or other advises						NA	NA	NA	NA	NA	NA	NA	NA	NA	NA	<5	<5	0	62	0	0	0	46	NA	NA	0
		Second opinion at other Danish center						NA	NA	NA	NA	NA	NA	NA	NA	NA	NA	NA	NA	NA	10	12	34	18	NA	NA	NA	<5
	No further advise	Total number of no further advise						161	174	269	188	303	312	345	288	282	259	252	308	270	183	79	102	82	41	17	27	17
		Panel agrees on present treatment offer						67	72	95	96	118	168	239	160	144	143	153	195	178	109	50	67	45	12	10	5	<5
		No further suggestions/futher treatment not possible						94	102	174	92	185	144	106	128	138	116	99	113	92	74	29	35	37	29	7	22	13
	Case not closed (panel avaits further information or pt succumbed)							9	5	NA	8	5	6	<5	0	0	0	0	0	<5	0	0	0	0	0	0	0	0
Time from application received to panel answer	Mean days to answer							NA	NA	NA	NA	9	11.6	13.6	7	7.9	8.1	7.7	7	8.6	10	10	11	13	10	16	18	18
	Fraction with answer time less than two weeks in %							NA	NA	NA	NA	NA	NA	NA	NA	80	78	83	85	92	85	84	80	72	77	68	62	62
Pts treated in experimental units	Total number pts							0	0	370	NA	NA	693	341	177	107	NA	NA	NA	NA	NA	NA	NA	NA	NA	NA	NA	NA
	Number referred on advise of panel							0	0	260	NA	533	NA	NA	NA	NA	50	10	<5	NA	NA	NA	NA	NA	NA	NA	NA	NA
